# Supplementary material for: Selective Inhibition of Insulin-Degrading Enzyme Eliminates Hemolysis Interference in Serum Insulin Measurements
Source: Diagnostics (Basel). 2026 Jun 22;16(12):1927. doi: 10.3390/diagnostics16121927 (PMC13297676; doi:10.3390/diagnostics16121927)
Supplement: Supplementary file 1 [file diagnostics-16-01927-s001.zip]

Archive with 1 entries (1 files):
- diagnostics-4326230-supplementary.pdf
